# Supplementary material for: The role of extracellular vesicle fusion with target cells in triggering systemic inflammation
Source: Nat Commun. 2024 Feb 7;15:1150. doi: 10.1038/s41467-024-45125-1 (PMC10850166; doi:10.1038/s41467-024-45125-1)
Supplement: Supplementary file 4 — Source Data [file 41467_2024_45125_MOESM4_ESM.xlsx]

## Sheet: Figure 1A
Monocytes		Neutrophils
-LPS	+LPS	-LPS	+LPS
10.83	32.71	12.29	28.5
2.59	26.72	6.64	29.26
2.38	26.05	6.61	25.68
4.84	29.99	8.07	28.55
8.09	24.25	10.89	34.35

## Sheet: Figure 1D
IL-1b		IL-1ra		GROa		GM-CSF		VEGF		HGF		TNFa		IL-6		IL-8		MCP1		IL-21		IL-9
EVs	Lysed EVs	EVs	Lysed EVs	EVs	Lysed EVs	EVs	Lysed EVs	EVs	Lysed EVs	EVs	Lysed EVs	EVs	Lysed EVs	EVs	Lysed EVs	EVs	Lysed EVs	EVs	Lysed EVs	EVs	Lysed EVs	EVs	Lysed EVs
89.68	179.62	136.63	1095.35	4.1	9.45	0	6.54	60.95	271.87	49.93	76.98	6.63	12.27	0	19.49	394.94	354.54	46.31	35.11	21.6	55.66	32.15	68.51
94.7	188.14	49.4	1068.35	4.47	30.36			56.2	208.6	54.21	202.27	7.09	13.36	0	21.56	408.65	660.87	41.33	16.04	20.46	13.55	27.73	33.62
96.29	224.49	175.44	1356.37	4.08	14.12	0	14.56	57.76	336.55	67.26	115.61	7.55	15.66	0	27.6	485.68	535.34	41.83	24.6	21.6	66.93	21.02	83.82
91.26	167.91		773.05	4.68	9.24	0	12.1	64.92	219.08	54.21	63.7	6.63	11.31	0	16.68	504.87	292.6	40.2	24.05	19.31	34.15	25.51	48.19
105.68	143.05	446.36	553.9	4.01	8.34	0	6.54	61.18	201.82	50.41	61.33	7.32	9.18	0	10.06	469.68	261.89	36.46	23.79	17.59	40.96	33.99	48.19
108.94	180.83	169.11	1175.8	6.14	8.56	0	15.74	63.98	249.33	62.28	73.66	8.01	11.31	0	15.25	610.03	333.98	46.75	32.32	23.89	48.88	29.95	74.69
79.26	147.66	109.43	913.32	3.38	8.87	0	6.54	53.94	204.95	51.36	64.18	7.09	10.13	0	10.82	324.75	265.83	34.14	31.68	18.16	39.82	27.73	63.43
93.9	71.57	355.59	518.52	4.51	8.56			56.82	117.92	53.73	51.83	7.09	7.09	0	6.1	471.91	65.76	37.38	44.5	22.75	10.66	56.17	23.27
97.09	167.02	283.02	931.76	4.03	9.29	0	3.05	59.78	222.51	51.6	68.68	8.01	9.89	0	15.25	485.9	316.54	36.56	29.9	22.75	40.96	46.74	67.78

## Sheet: Figure 2B
Control	Neg SiRNA	Stxbp1 SiRNA
1.55	1.418	0.059
0.811	1.267	0.071
0.795	0.827	0.045

## Sheet: Figure 2D
	-EVs			+EVs
No SiRNA	0.19	0.199	0.205	0.541	0.555	0.548
Neg SiRNA	0.203	0.207	0.215	0.442	0.47	0.495
Stxbp1 SiRNA	0.192	0.195	0.197	0.36	0.367	0.376

## Sheet: Figure 3D
IL-6		IFNg		IL-1b		IL5		TNFa		IL-17
Neg SiRNA	STXBP1 SiRNA	Neg SiRNA	STXBP1 SiRNA	Neg SiRNA	STXBP1 SiRNA	Neg SiRNA	STXBP1 SiRNA	Neg SiRNA	STXBP1 SiRNA	Neg SiRNA	STXBP1 SiRNA
705.35	12.05	29.28	0.02	14.72	0.02	74	7.46	63.09	3.31	47.35	2.27
41.86	23.27	12.94	0.73	5.69	0	16.76	8.66	15.61	4.69	8.12	0.16
125.96	18.62	24.23	5.51	9.87	2.54	46.83	17.73	23.38	7.14	19.21	8.77
71.83	151.2	11.69	6.04	10.47	1.59	28.95	23.17	19.57	9.34	24.84	3.21
15.23	573.11	3.22	13.76	0.56	6.15	13.03	22.78	6.57	54.98	1.2	9.9
63.17	38.48	14.45	3.22	11.57	1.88	41.16	16.56	38.4	8.89	28.5	3.21
82.39	22	18.55	1.2	11.42	0	50.61	6.25	33.18	5.49	27.25	0.31
43.12	234.61	46.45	9.4	2	1.75	15.78	24.33	10.22	7.88	6.68	7
41.65	15.66	7.99	6.56	1.59	2.31	16.56	17.34	6.85	6.28	2.66	5.17
13.11	11.63	7.41	4.11	1.51	2.39	9.86	19.29	6.18	6.18	2.89	4.54

## Sheet: Figure 4B
Medium	Medium+Y-27632	LPS-EVs	EVs+Y-27632
0.131	0.126	0.612	0.853
0.121	0.128	0.613	0.819
0.125	0.136	0.561	0.858

## Sheet: Figure 4C
IL6				TNFa				IL5
PBS	Y27632	LPS-EVs	Y27632+LPS-EVs	PBS	Y27632	LPS-EVs	Y27632+LPS-EVs	PBS	Y27632	LPS-EVs	Y27632+LPS-EVs
1.33	0.41	23.69	21.45	2.32	1.9	1.9	1.73	4.42	5.25	17.03	25.49
0.41	0.25	8.17	35.47	2.24	2.07	2.13	2.07	9	21.78	22.46	26.28
1.58	1.33	3.04	8.53	1.96	1.96	1.12	1.4	8.07	9	27.84	21.11
0		1.92	50.12	1.93		1.18	2.41	5.49		23.02	18.05
0.91		17.99	7.46	1.85		5.91	4.77	5.49		64.34	41.39
1.07		4.88	11.15	1.73		1.29	3.02	8.3		31.64	68.71
		5.76	12.97			0.9	4.6			34.53	50.98
		23.88	2.95			1.51	1.68			28.74	17.15
		3.3	5.23			1.4	2.01			21.33	94.41
		3.13	2.09			1.54	1.9			23.7	24.48
		3.02	23.78			1.15	2.8			7.46	49.29
		4.4	36.61			0.27	9.72			12.54	21.05
		4.87	27.7			2.8	4.07			3.97	14.57
		5.81	17.37			1.41	5.3			8.08	19.38
		5.81	83.2			1.05	7.89			11.66	16.56

## Sheet: Figure 4E
control	LPS	LPS-EVs	LPS-tEVs
0.102	0.88	0.485	0.204
0.1	0.911	0.461	0.172
0.1	0.902	0.228	0.205
0.098	1.394	0.507	0.153
0.1	0.621	0.247	0.189
0.106	0.547	0.365	0.171
0.101	0.63	0.425	0.204

## Sheet: Figure 4F
	THP1 cells			THP1 MyD88 KO cells
Control	0.005	-0.001	-0.004	-0.002	0.001	0.001
LPS	2.046	2.034	2.162	0.008	0.012	0.016
TNFα	1.828	1.996	2.008	2.499	2.621	2.486
IL-1β	1.257	1.227	1.246	-0.002	0.003	0.003
	THP1 cells			THP1 MyD88 KO cells
Control	0.005	-0.001	-0.004	-0.002	0.001	0.001
THP-1-LPS-EVs	1.57	1.547	1.548	0.655	0.662	0.659
THP1-TNFα-EVs	1.333	1.301	1.314	0.589	0.664	0.651
THP-1-IL-1β-EVs	0.642	0.523	0.62	0.168	0.177	0.18

## Sheet: Figure 4G
	Control			LPS-EVs
Medium	0.231	0.195	0.162	0.622	0.65	0.633
Cyto-D	0.119	0.125	0.113	0.282	0.29	0.285
Heparin	0.086	0.094	0.087	0.218	0.229	0.228

[truncated: 17 more sheets: Figure 4H, Figure 5B, Figure 5C, Figure 5D, Figure 5E, Figure 6B, Figure 6C, Figure 6D, Figure 6E, Figure 6G, Figure 7A, Figure 7C, Supplementary Figure 1, Supplementary Figure 2, Supplementary Figure 3, Supplementary Figure 7A-B, MALDI data]
